# Supplementary material for: Confirmation and Fine Mapping of the Resistance Locus Ren9 from the Grapevine Cultivar ‘Regent’
Source: Plants (Basel). 2020 Dec 24;10(1):24. doi: 10.3390/plants10010024 (PMC7823669; doi:10.3390/plants10010024)
Supplement: Supplementary file 1 [file plants-10-00024-s001.zip]

Archive with 1 entries (1 files):
- plants-1033329-supplementary.xlsx
