# Supplementary material for: Confirmation and Fine Mapping of the Resistance Locus Ren9 from the Grapevine Cultivar ‘Regent’
Source: Plants (Basel). 2020 Dec 24;10(1):24. doi: 10.3390/plants10010024 (PMC7823669; doi:10.3390/plants10010024)
Supplement: Supplementary file 1 [file plants-10-00024-s001.zip › plants-1033329-supplementary.xlsx]

## Sheet: Sup. Table 1
Supplemental Table 1: OIV455 (inverse) field scoring data from 2016 used in Figure 2.
OIV (inverse)	sampling	r_loci
3	En-leaf-16-1	Ren3/Ren9
1	En-leaf-16-1	Ren3/Ren9
3	En-leaf-16-1	Sus
1	En-leaf-16-1	Sus
1	En-leaf-16-1	Ren3/Ren9
1	En-leaf-16-1	Ren3/Ren9
1	En-leaf-16-1	Ren3/Ren9
1	En-leaf-16-1	Ren3/Ren9
3	En-leaf-16-1	Sus
1	En-leaf-16-1	Ren3/Ren9
1	En-leaf-16-1	Ren3/Ren9
1	En-leaf-16-1	Sus
9	En-leaf-16-1	Sus
1	En-leaf-16-1	Ren3/Ren9
1	En-leaf-16-1	Ren3/Ren9
3	En-leaf-16-1	Sus
3	En-leaf-16-1	Sus
1	En-leaf-16-1	Ren3/Ren9
1	En-leaf-16-1	Ren3/Ren9
5	En-leaf-16-1	Sus
1	En-leaf-16-1	Ren3/Ren9
3	En-leaf-16-1	Sus
1	En-leaf-16-1	Ren3/Ren9
1	En-leaf-16-1	Ren3/Ren9
1	En-leaf-16-1	Sus
1	En-leaf-16-1	Sus
1	En-leaf-16-1	Ren3/Ren9
1	En-leaf-16-1	Ren3/Ren9
1	En-leaf-16-1	Ren3/Ren9
1	En-leaf-16-1	Ren3/Ren9
1	En-leaf-16-1	Sus
1	En-leaf-16-1	Sus
3	En-leaf-16-1	Ren3/Ren9
1	En-leaf-16-1	Ren3/Ren9
1	En-leaf-16-1	Ren3/Ren9
3	En-leaf-16-1	Sus
1	En-leaf-16-1	Sus
1	En-leaf-16-1	Ren3/Ren9
1	En-leaf-16-1	Ren3/Ren9
1	En-leaf-16-1	Ren3/Ren9
1	En-leaf-16-1	Ren3/Ren9
5	En-leaf-16-1	Sus
1	En-leaf-16-1	Ren3/Ren9
1	En-leaf-16-1	Ren9
1	En-leaf-16-1	Ren3/Ren9
1	En-leaf-16-1	Sus
3	En-leaf-16-1	Sus
1	En-leaf-16-1	Sus
1	En-leaf-16-1	Ren3
1	En-leaf-16-1	Ren3/Ren9
1	En-leaf-16-1	Ren3/Ren9
1	En-leaf-16-1	Ren3/Ren9
1	En-leaf-16-1	Ren3/Ren9
1	En-leaf-16-1	Ren3/Ren9
3	En-leaf-16-1	Sus
3	En-leaf-16-1	Sus
5	En-leaf-16-1	Sus
1	En-leaf-16-1	Ren3/Ren9
1	En-leaf-16-1	Ren3/Ren9
1	En-leaf-16-1	Ren3/Ren9
1	En-leaf-16-1	Sus
1	En-leaf-16-1	Ren3/Ren9
1	En-leaf-16-1	Ren3/Ren9
1	En-leaf-16-1	Ren3/Ren9
1	En-leaf-16-1	Sus
1	En-leaf-16-1	Ren3/Ren9
1	En-leaf-16-1	Sus
1	En-leaf-16-1	Ren3/Ren9
1	En-leaf-16-1	Ren3/Ren9
1	En-leaf-16-1	Ren3/Ren9
1	En-leaf-16-1	Sus
1	En-leaf-16-1	Ren3/Ren9
1	En-leaf-16-1	Ren3/Ren9
1	En-leaf-16-1	Ren3/Ren9
3	En-leaf-16-1	Sus
1	En-leaf-16-1	Ren3/Ren9
1	En-leaf-16-1	Ren3/Ren9
1	En-leaf-16-1	Ren3/Ren9
1	En-leaf-16-1	Ren3/Ren9
3	En-leaf-16-1	Sus
3	En-leaf-16-1	Sus
1	En-leaf-16-1	Sus
1	En-leaf-16-1	Ren3/Ren9
1	En-leaf-16-1	Ren3/Ren9
5	En-leaf-16-1	Sus
1	En-leaf-16-1	Ren3/Ren9
1	En-leaf-16-1	Ren3/Ren9
1	En-leaf-16-1	Ren3/Ren9
3	En-leaf-16-1	Ren3/Ren9
1	En-leaf-16-1	Ren3
1	En-leaf-16-1	Ren3/Ren9
1	En-leaf-16-1	Ren3/Ren9
1	En-leaf-16-1	Ren3/Ren9
1	En-leaf-16-1	Ren3/Ren9
1	En-leaf-16-1	Ren3/Ren9
3	En-leaf-16-1	Sus
1	En-leaf-16-1	Ren3/Ren9
1	En-leaf-16-1	Ren3/Ren9
1	En-leaf-16-1	Ren3/Ren9
1	En-leaf-16-1	Ren3/Ren9
1	En-leaf-16-1	Sus
1	En-leaf-16-1	Ren3/Ren9
1	En-leaf-16-1	Sus
1	En-leaf-16-1	Ren3/Ren9
1	En-leaf-16-1	Sus
1	En-leaf-16-1	Ren3/Ren9
1	En-leaf-16-1	Ren3/Ren9
1	En-leaf-16-1	Ren3/Ren9
1	En-leaf-16-1	Ren3/Ren9
1	En-leaf-16-1	Sus
1	En-leaf-16-1	Ren3/Ren9
1	En-leaf-16-1	Sus
1	En-leaf-16-1	Ren3/Ren9
1	En-leaf-16-1	Ren3/Ren9
3	En-leaf-16-1	Sus
1	En-leaf-16-1	Ren3/Ren9
1	En-leaf-16-1	Ren3/Ren9
3	En-leaf-16-1	Sus
1	En-leaf-16-1	Ren3/Ren9
1	En-leaf-16-1	Ren3/Ren9
3	En-leaf-16-1	Ren3/Ren9
1	En-leaf-16-1	Ren3/Ren9
1	En-leaf-16-1	Ren3/Ren9
1	En-leaf-16-1	Ren3/Ren9
7	En-leaf-16-1	Sus
3	En-leaf-16-1	Sus
1	En-leaf-16-1	Ren3/Ren9
1	En-leaf-16-1	Ren3/Ren9
1	En-leaf-16-1	Ren3/Ren9
3	En-leaf-16-1	Sus
1	En-leaf-16-1	Ren3/Ren9
1	En-leaf-16-1	Ren3/Ren9
3	En-leaf-16-1	Sus
1	En-leaf-16-1	Sus
5	En-leaf-16-1	Sus
1	En-leaf-16-1	Ren3/Ren9
1	En-leaf-16-1	Sus
1	En-leaf-16-1	Ren3/Ren9
1	En-leaf-16-1	Ren3/Ren9
1	En-leaf-16-1	Ren3/Ren9
1	En-leaf-16-1	Ren3/Ren9
1	En-leaf-16-1	Ren3/Ren9
1	En-leaf-16-1	Ren3/Ren9
1	En-leaf-16-1	Sus
7	En-leaf-16-1	Sus
1	En-leaf-16-1	Ren3/Ren9
1	En-leaf-16-1	Sus
1	En-leaf-16-1	Sus
3	En-leaf-16-1	Sus
1	En-leaf-16-1	Ren3/Ren9
1	En-leaf-16-1	Ren3/Ren9
1	En-leaf-16-1	Ren3/Ren9
1	En-leaf-16-1	Ren3/Ren9
1	En-leaf-16-1	Sus
1	En-leaf-16-1	Sus
1	En-leaf-16-1	Sus
1	En-leaf-16-1	Ren3/Ren9
1	En-leaf-16-1	Ren3/Ren9
3	En-leaf-16-1	Ren3/Ren9
1	En-leaf-16-1	Ren3/Ren9
1	En-leaf-16-1	Ren3/Ren9
1	En-leaf-16-1	Sus
3	En-leaf-16-1	Sus
1	En-leaf-16-1	Sus
1	En-leaf-16-1	Ren3/Ren9
1	En-leaf-16-1	Ren3/Ren9
1	En-leaf-16-1	Ren3/Ren9
3	En-leaf-16-1	Sus
1	En-leaf-16-1	Ren3/Ren9
1	En-leaf-16-1	Ren3/Ren9
1	En-leaf-16-1	Sus
1	En-leaf-16-1	Ren3/Ren9
1	En-leaf-16-1	Ren3/Ren9
1	En-leaf-16-1	Ren3/Ren9
1	En-leaf-16-1	Ren3/Ren9
1	En-leaf-16-1	Ren3/Ren9
1	En-leaf-16-1	Ren9
1	En-leaf-16-1	Ren3/Ren9
1	En-leaf-16-1	Ren3/Ren9
1	En-leaf-16-1	Ren3/Ren9
1	En-leaf-16-1	Ren3/Ren9
3	En-leaf-16-1	Ren3/Ren9
1	En-leaf-16-1	Ren3/Ren9
1	En-leaf-16-1	Ren3/Ren9
3	En-leaf-16-1	Ren3/Ren9
1	En-leaf-16-1	Ren3/Ren9
1	En-leaf-16-1	Ren3/Ren9
5	En-leaf-16-1	Sus
1	En-leaf-16-1	Ren3/Ren9
1	En-leaf-16-1	Sus
1	En-leaf-16-1	Ren3/Ren9
1	En-leaf-16-1	Ren3/Ren9
1	En-leaf-16-1	Ren3/Ren9
1	En-leaf-16-1	Sus
1	En-leaf-16-1	Ren3/Ren9
1	En-leaf-16-1	Ren3/Ren9
1	En-leaf-16-1	Ren3/Ren9
1	En-leaf-16-1	Ren3/Ren9
1	En-leaf-16-2	Ren3/Ren9
1	En-leaf-16-2	Ren3/Ren9
5	En-leaf-16-2	Sus
5	En-leaf-16-2	Sus
1	En-leaf-16-2	Ren3/Ren9
5	En-leaf-16-2	Ren3/Ren9
1	En-leaf-16-2	Ren3/Ren9
1	En-leaf-16-2	Ren3/Ren9
5	En-leaf-16-2	Sus
1	En-leaf-16-2	Ren3/Ren9
1	En-leaf-16-2	Ren3/Ren9
1	En-leaf-16-2	Sus
9	En-leaf-16-2	Sus
1	En-leaf-16-2	Ren3/Ren9
1	En-leaf-16-2	Ren3/Ren9
5	En-leaf-16-2	Sus
5	En-leaf-16-2	Sus
1	En-leaf-16-2	Ren3/Ren9
1	En-leaf-16-2	Ren3/Ren9
9	En-leaf-16-2	Sus
5	En-leaf-16-2	Ren3/Ren9
5	En-leaf-16-2	Sus
1	En-leaf-16-2	Ren3/Ren9
1	En-leaf-16-2	Ren3/Ren9
5	En-leaf-16-2	Sus
9	En-leaf-16-2	Sus
1	En-leaf-16-2	Ren3/Ren9
1	En-leaf-16-2	Ren3/Ren9
1	En-leaf-16-2	Ren3/Ren9
1	En-leaf-16-2	Ren3/Ren9
1	En-leaf-16-2	Sus
1	En-leaf-16-2	Sus
1	En-leaf-16-2	Ren3/Ren9
1	En-leaf-16-2	Ren3/Ren9
1	En-leaf-16-2	Ren3/Ren9
5	En-leaf-16-2	Sus
3	En-leaf-16-2	Sus
1	En-leaf-16-2	Ren3/Ren9
1	En-leaf-16-2	Ren3/Ren9
1	En-leaf-16-2	Ren3/Ren9
1	En-leaf-16-2	Ren3/Ren9
5	En-leaf-16-2	Sus
1	En-leaf-16-2	Ren3/Ren9
1	En-leaf-16-2	Ren9
7	En-leaf-16-2	Ren3/Ren9
7	En-leaf-16-2	Sus
7	En-leaf-16-2	Sus
7	En-leaf-16-2	Sus
5	En-leaf-16-2	Ren3
1	En-leaf-16-2	Ren3/Ren9
1	En-leaf-16-2	Ren3/Ren9
1	En-leaf-16-2	Ren3/Ren9
1	En-leaf-16-2	Ren3/Ren9
3	En-leaf-16-2	Ren3/Ren9
9	En-leaf-16-2	Sus
7	En-leaf-16-2	Sus
9	En-leaf-16-2	Sus
1	En-leaf-16-2	Ren3/Ren9
1	En-leaf-16-2	Ren3/Ren9
1	En-leaf-16-2	Ren3/Ren9
7	En-leaf-16-2	Sus
1	En-leaf-16-2	Ren3/Ren9
1	En-leaf-16-2	Ren3/Ren9
1	En-leaf-16-2	Ren3/Ren9
1	En-leaf-16-2	Sus
1	En-leaf-16-2	Ren3/Ren9
7	En-leaf-16-2	Sus
1	En-leaf-16-2	Ren3/Ren9
1	En-leaf-16-2	Ren3/Ren9
1	En-leaf-16-2	Ren3/Ren9
7	En-leaf-16-2	Sus
1	En-leaf-16-2	Ren3/Ren9
1	En-leaf-16-2	Ren3/Ren9
3	En-leaf-16-2	Ren3/Ren9
9	En-leaf-16-2	Sus
1	En-leaf-16-2	Ren3/Ren9
1	En-leaf-16-2	Ren3/Ren9
1	En-leaf-16-2	Ren3/Ren9
1	En-leaf-16-2	Ren3/Ren9
9	En-leaf-16-2	Sus
9	En-leaf-16-2	Sus
7	En-leaf-16-2	Sus
1	En-leaf-16-2	Ren3/Ren9
1	En-leaf-16-2	Ren3/Ren9
9	En-leaf-16-2	Sus
1	En-leaf-16-2	Ren3/Ren9
1	En-leaf-16-2	Ren3/Ren9
1	En-leaf-16-2	Ren3/Ren9
1	En-leaf-16-2	Ren3/Ren9
7	En-leaf-16-2	Ren3
1	En-leaf-16-2	Ren3/Ren9
1	En-leaf-16-2	Ren3/Ren9
1	En-leaf-16-2	Ren3/Ren9
1	En-leaf-16-2	Ren3/Ren9
1	En-leaf-16-2	Ren3/Ren9
9	En-leaf-16-2	Sus
1	En-leaf-16-2	Ren3/Ren9
1	En-leaf-16-2	Ren3/Ren9
1	En-leaf-16-2	Ren3/Ren9
1	En-leaf-16-2	Ren3/Ren9
5	En-leaf-16-2	Sus
1	En-leaf-16-2	Ren3/Ren9
5	En-leaf-16-2	Sus
1	En-leaf-16-2	Ren3/Ren9
7	En-leaf-16-2	Sus
1	En-leaf-16-2	Ren3/Ren9
1	En-leaf-16-2	Ren3/Ren9
1	En-leaf-16-2	Ren3/Ren9
1	En-leaf-16-2	Ren3/Ren9
7	En-leaf-16-2	Sus
1	En-leaf-16-2	Ren3/Ren9
9	En-leaf-16-2	Sus
1	En-leaf-16-2	Ren3/Ren9
1	En-leaf-16-2	Ren3/Ren9
1	En-leaf-16-2	Sus
1	En-leaf-16-2	Ren3/Ren9
1	En-leaf-16-2	Ren3/Ren9
5	En-leaf-16-2	Sus
1	En-leaf-16-2	Ren3/Ren9
1	En-leaf-16-2	Ren3/Ren9
5	En-leaf-16-2	Ren3/Ren9
1	En-leaf-16-2	Ren3/Ren9
1	En-leaf-16-2	Ren3/Ren9
1	En-leaf-16-2	Ren3/Ren9
9	En-leaf-16-2	Sus
7	En-leaf-16-2	Sus
1	En-leaf-16-2	Ren3/Ren9
1	En-leaf-16-2	Ren3/Ren9
5	En-leaf-16-2	Ren3/Ren9
5	En-leaf-16-2	Sus
3	En-leaf-16-2	Ren3/Ren9
1	En-leaf-16-2	Ren3/Ren9
5	En-leaf-16-2	Sus
1	En-leaf-16-2	Sus
9	En-leaf-16-2	Sus
1	En-leaf-16-2	Ren3/Ren9
5	En-leaf-16-2	Sus
1	En-leaf-16-2	Ren3/Ren9
1	En-leaf-16-2	Ren3/Ren9
1	En-leaf-16-2	Ren3/Ren9
1	En-leaf-16-2	Ren3/Ren9
1	En-leaf-16-2	Ren3/Ren9
3	En-leaf-16-2	Ren3/Ren9
3	En-leaf-16-2	Sus
9	En-leaf-16-2	Sus
1	En-leaf-16-2	Ren3/Ren9
3	En-leaf-16-2	Sus
9	En-leaf-16-2	Sus
9	En-leaf-16-2	Sus
1	En-leaf-16-2	Ren3/Ren9
1	En-leaf-16-2	Ren3/Ren9
1	En-leaf-16-2	Ren3/Ren9
1	En-leaf-16-2	Ren3/Ren9
7	En-leaf-16-2	Sus
9	En-leaf-16-2	Sus
5	En-leaf-16-2	Sus
1	En-leaf-16-2	Ren3/Ren9
1	En-leaf-16-2	Ren3/Ren9
1	En-leaf-16-2	Ren3/Ren9
1	En-leaf-16-2	Ren3/Ren9
1	En-leaf-16-2	Ren3/Ren9
3	En-leaf-16-2	Sus
7	En-leaf-16-2	Sus
1	En-leaf-16-2	Sus
1	En-leaf-16-2	Ren3/Ren9
1	En-leaf-16-2	Ren3/Ren9
1	En-leaf-16-2	Ren3/Ren9
9	En-leaf-16-2	Sus
1	En-leaf-16-2	Ren3/Ren9
1	En-leaf-16-2	Ren3/Ren9
1	En-leaf-16-2	Sus
1	En-leaf-16-2	Ren3/Ren9
1	En-leaf-16-2	Ren3/Ren9
1	En-leaf-16-2	Ren3/Ren9
1	En-leaf-16-2	Ren3/Ren9
1	En-leaf-16-2	Ren3/Ren9
1	En-leaf-16-2	Ren9
1	En-leaf-16-2	Ren3/Ren9
1	En-leaf-16-2	Ren3/Ren9
1	En-leaf-16-2	Ren3/Ren9
7	En-leaf-16-2	Ren3/Ren9
1	En-leaf-16-2	Ren3/Ren9
1	En-leaf-16-2	Ren3/Ren9
1	En-leaf-16-2	Ren3/Ren9
1	En-leaf-16-2	Ren3/Ren9
1	En-leaf-16-2	Ren3/Ren9
1	En-leaf-16-2	Ren3/Ren9
3	En-leaf-16-2	Sus
1	En-leaf-16-2	Ren3/Ren9
1	En-leaf-16-2	Sus
1	En-leaf-16-2	Ren3/Ren9
1	En-leaf-16-2	Ren3/Ren9
1	En-leaf-16-2	Ren3/Ren9
5	En-leaf-16-2	Sus
1	En-leaf-16-2	Ren3/Ren9
1	En-leaf-16-2	Ren3/Ren9
1	En-leaf-16-2	Ren3/Ren9
1	En-leaf-16-2	Ren3/Ren9
3	En-leaf-16-3	Ren3/Ren9
1	En-leaf-16-3	Ren3/Ren9
7	En-leaf-16-3	Sus
9	En-leaf-16-3	Sus
1	En-leaf-16-3	Ren3/Ren9
3	En-leaf-16-3	Ren3/Ren9
1	En-leaf-16-3	Ren3/Ren9
1	En-leaf-16-3	Ren3/Ren9
5	En-leaf-16-3	Sus
1	En-leaf-16-3	Ren3/Ren9
1	En-leaf-16-3	Ren3/Ren9
5	En-leaf-16-3	Sus
9	En-leaf-16-3	Sus
1	En-leaf-16-3	Ren3/Ren9
1	En-leaf-16-3	Ren3/Ren9
9	En-leaf-16-3	Sus
7	En-leaf-16-3	Sus
1	En-leaf-16-3	Ren3/Ren9
1	En-leaf-16-3	Ren3/Ren9
9	En-leaf-16-3	Sus
7	En-leaf-16-3	Ren3/Ren9
7	En-leaf-16-3	Sus
1	En-leaf-16-3	Ren3/Ren9
3	En-leaf-16-3	Ren3/Ren9
7	En-leaf-16-3	Sus
9	En-leaf-16-3	Sus
1	En-leaf-16-3	Ren3/Ren9
1	En-leaf-16-3	Ren3/Ren9
1	En-leaf-16-3	Ren3/Ren9
1	En-leaf-16-3	Ren3/Ren9
5	En-leaf-16-3	Sus
3	En-leaf-16-3	Sus
1	En-leaf-16-3	Ren3/Ren9
7	En-leaf-16-3	Ren3/Ren9
1	En-leaf-16-3	Ren3/Ren9
3	En-leaf-16-3	Sus
5	En-leaf-16-3	Sus
5	En-leaf-16-3	Ren3/Ren9
1	En-leaf-16-3	Ren3/Ren9
7	En-leaf-16-3	Ren3/Ren9
3	En-leaf-16-3	Ren3/Ren9
5	En-leaf-16-3	Sus
1	En-leaf-16-3	Ren3/Ren9
1	En-leaf-16-3	Ren9
7	En-leaf-16-3	Ren3/Ren9
9	En-leaf-16-3	Sus
7	En-leaf-16-3	Sus
9	En-leaf-16-3	Sus
7	En-leaf-16-3	Ren3
3	En-leaf-16-3	Ren3/Ren9
1	En-leaf-16-3	Ren3/Ren9
1	En-leaf-16-3	Ren3/Ren9
5	En-leaf-16-3	Ren3/Ren9
5	En-leaf-16-3	Ren3/Ren9
9	En-leaf-16-3	Sus
7	En-leaf-16-3	Sus
9	En-leaf-16-3	Sus
1	En-leaf-16-3	Ren3/Ren9
1	En-leaf-16-3	Ren3/Ren9
1	En-leaf-16-3	Ren3/Ren9
7	En-leaf-16-3	Sus
1	En-leaf-16-3	Ren3/Ren9
1	En-leaf-16-3	Ren3/Ren9
1	En-leaf-16-3	Ren3/Ren9
5	En-leaf-16-3	Sus
1	En-leaf-16-3	Ren3/Ren9
7	En-leaf-16-3	Sus
1	En-leaf-16-3	Ren3/Ren9
1	En-leaf-16-3	Ren3/Ren9
1	En-leaf-16-3	Ren3/Ren9
9	En-leaf-16-3	Sus
1	En-leaf-16-3	Ren3/Ren9
1	En-leaf-16-3	Ren3/Ren9
3	En-leaf-16-3	Ren3/Ren9
9	En-leaf-16-3	Sus
1	En-leaf-16-3	Ren3/Ren9
1	En-leaf-16-3	Ren3/Ren9
1	En-leaf-16-3	Ren3/Ren9
1	En-leaf-16-3	Ren3/Ren9
9	En-leaf-16-3	Sus
9	En-leaf-16-3	Sus
9	En-leaf-16-3	Sus
1	En-leaf-16-3	Ren3/Ren9
1	En-leaf-16-3	Ren3/Ren9
9	En-leaf-16-3	Sus
1	En-leaf-16-3	Ren3/Ren9
1	En-leaf-16-3	Ren3/Ren9
1	En-leaf-16-3	Ren3/Ren9
1	En-leaf-16-3	Ren3/Ren9
9	En-leaf-16-3	Ren3
1	En-leaf-16-3	Ren3/Ren9
1	En-leaf-16-3	Ren3/Ren9
1	En-leaf-16-3	Ren3/Ren9
1	En-leaf-16-3	Ren3/Ren9
1	En-leaf-16-3	Ren3/Ren9
9	En-leaf-16-3	Sus
3	En-leaf-16-3	Ren3/Ren9
1	En-leaf-16-3	Ren3/Ren9
1	En-leaf-16-3	Ren3/Ren9
1	En-leaf-16-3	Ren3/Ren9
3	En-leaf-16-3	Sus
1	En-leaf-16-3	Ren3/Ren9
9	En-leaf-16-3	Sus
1	En-leaf-16-3	Ren3/Ren9
7	En-leaf-16-3	Sus
1	En-leaf-16-3	Ren3/Ren9
1	En-leaf-16-3	Ren3/Ren9
1	En-leaf-16-3	Ren3/Ren9
1	En-leaf-16-3	Ren3/Ren9
7	En-leaf-16-3	Sus
1	En-leaf-16-3	Ren3/Ren9
9	En-leaf-16-3	Sus
1	En-leaf-16-3	Ren3/Ren9
1	En-leaf-16-3	Ren3/Ren9
1	En-leaf-16-3	Sus
3	En-leaf-16-3	Ren3/Ren9
1	En-leaf-16-3	Ren3/Ren9
7	En-leaf-16-3	Sus
1	En-leaf-16-3	Ren3/Ren9
1	En-leaf-16-3	Ren3/Ren9
9	En-leaf-16-3	Ren3/Ren9
1	En-leaf-16-3	Ren3/Ren9
1	En-leaf-16-3	Ren3/Ren9
1	En-leaf-16-3	Ren3/Ren9
9	En-leaf-16-3	Sus
9	En-leaf-16-3	Sus
1	En-leaf-16-3	Ren3/Ren9
1	En-leaf-16-3	Ren3/Ren9
3	En-leaf-16-3	Ren3/Ren9
7	En-leaf-16-3	Sus
7	En-leaf-16-3	Ren3/Ren9
1	En-leaf-16-3	Ren3/Ren9
9	En-leaf-16-3	Sus
1	En-leaf-16-3	Sus
9	En-leaf-16-3	Sus
1	En-leaf-16-3	Ren3/Ren9
7	En-leaf-16-3	Sus
1	En-leaf-16-3	Ren3/Ren9
1	En-leaf-16-3	Ren3/Ren9
1	En-leaf-16-3	Ren3/Ren9
1	En-leaf-16-3	Ren3/Ren9
1	En-leaf-16-3	Ren3/Ren9
3	En-leaf-16-3	Ren3/Ren9
7	En-leaf-16-3	Sus
9	En-leaf-16-3	Sus
1	En-leaf-16-3	Ren3/Ren9
5	En-leaf-16-3	Sus
9	En-leaf-16-3	Sus
9	En-leaf-16-3	Sus
1	En-leaf-16-3	Ren3/Ren9
1	En-leaf-16-3	Ren3/Ren9
1	En-leaf-16-3	Ren3/Ren9
1	En-leaf-16-3	Ren3/Ren9
9	En-leaf-16-3	Sus
9	En-leaf-16-3	Sus
7	En-leaf-16-3	Sus
1	En-leaf-16-3	Ren3/Ren9
1	En-leaf-16-3	Ren3/Ren9
1	En-leaf-16-3	Ren3/Ren9
1	En-leaf-16-3	Ren3/Ren9
1	En-leaf-16-3	Ren3/Ren9
5	En-leaf-16-3	Sus
7	En-leaf-16-3	Sus
5	En-leaf-16-3	Sus
1	En-leaf-16-3	Ren3/Ren9
1	En-leaf-16-3	Ren3/Ren9
1	En-leaf-16-3	Ren3/Ren9
9	En-leaf-16-3	Sus
1	En-leaf-16-3	Ren3/Ren9
1	En-leaf-16-3	Ren3/Ren9
7	En-leaf-16-3	Sus
1	En-leaf-16-3	Ren3/Ren9
1	En-leaf-16-3	Ren3/Ren9
3	En-leaf-16-3	Ren3/Ren9
1	En-leaf-16-3	Ren3/Ren9
1	En-leaf-16-3	Ren3/Ren9
1	En-leaf-16-3	Ren9
3	En-leaf-16-3	Ren3/Ren9
1	En-leaf-16-3	Ren3/Ren9
3	En-leaf-16-3	Ren3/Ren9
7	En-leaf-16-3	Ren3/Ren9
1	En-leaf-16-3	Ren3/Ren9
1	En-leaf-16-3	Ren3/Ren9
5	En-leaf-16-3	Ren3/Ren9
1	En-leaf-16-3	Ren3/Ren9
7	En-leaf-16-3	Ren3/Ren9
1	En-leaf-16-3	Ren3/Ren9
3	En-leaf-16-3	Sus
5	En-leaf-16-3	Ren3/Ren9
1	En-leaf-16-3	Sus
1	En-leaf-16-3	Ren3/Ren9
1	En-leaf-16-3	Ren3/Ren9
1	En-leaf-16-3	Ren3/Ren9
5	En-leaf-16-3	Sus
1	En-leaf-16-3	Ren3/Ren9
1	En-leaf-16-3	Ren3/Ren9
1	En-leaf-16-3	Ren3/Ren9
1	En-leaf-16-3	Ren3/Ren9
5	En-leaf-16-4	Ren3/Ren9
3	En-leaf-16-4	Ren3/Ren9
9	En-leaf-16-4	Sus
7	En-leaf-16-4	Sus
3	En-leaf-16-4	Ren3/Ren9
3	En-leaf-16-4	Ren3/Ren9
1	En-leaf-16-4	Ren3/Ren9
1	En-leaf-16-4	Ren3/Ren9
7	En-leaf-16-4	Sus
3	En-leaf-16-4	Ren3/Ren9
1	En-leaf-16-4	Ren3/Ren9
9	En-leaf-16-4	Sus
9	En-leaf-16-4	Sus
5	En-leaf-16-4	Ren3/Ren9
3	En-leaf-16-4	Ren3/Ren9
9	En-leaf-16-4	Sus
9	En-leaf-16-4	Sus
3	En-leaf-16-4	Ren3/Ren9
3	En-leaf-16-4	Ren3/Ren9
9	En-leaf-16-4	Sus
1	En-leaf-16-4	Ren3/Ren9
7	En-leaf-16-4	Sus
7	En-leaf-16-4	Ren3/Ren9
1	En-leaf-16-4	Ren3/Ren9
9	En-leaf-16-4	Sus
9	En-leaf-16-4	Sus
3	En-leaf-16-4	Ren3/Ren9
3	En-leaf-16-4	Ren3/Ren9
7	En-leaf-16-4	Ren3/Ren9
1	En-leaf-16-4	Ren3/Ren9
1	En-leaf-16-4	Sus
9	En-leaf-16-4	Sus
3	En-leaf-16-4	Ren3/Ren9
9	En-leaf-16-4	Ren3/Ren9
5	En-leaf-16-4	Ren3/Ren9
5	En-leaf-16-4	Sus
9	En-leaf-16-4	Sus
5	En-leaf-16-4	Ren3/Ren9
7	En-leaf-16-4	Ren3/Ren9
9	En-leaf-16-4	Ren3/Ren9
7	En-leaf-16-4	Ren3/Ren9
7	En-leaf-16-4	Sus
1	En-leaf-16-4	Ren3/Ren9
1	En-leaf-16-4	Ren9
1	En-leaf-16-4	Ren3/Ren9
7	En-leaf-16-4	Sus
9	En-leaf-16-4	Sus
1	En-leaf-16-4	Sus
5	En-leaf-16-4	Ren3
5	En-leaf-16-4	Ren3/Ren9
1	En-leaf-16-4	Ren3/Ren9
3	En-leaf-16-4	Ren3/Ren9
9	En-leaf-16-4	Ren3/Ren9
3	En-leaf-16-4	Ren3/Ren9
9	En-leaf-16-4	Sus
7	En-leaf-16-4	Sus
9	En-leaf-16-4	Sus
1	En-leaf-16-4	Ren3/Ren9
3	En-leaf-16-4	Ren3/Ren9
5	En-leaf-16-4	Ren3/Ren9
9	En-leaf-16-4	Sus
3	En-leaf-16-4	Ren3/Ren9
3	En-leaf-16-4	Ren3/Ren9
1	En-leaf-16-4	Ren3/Ren9
9	En-leaf-16-4	Sus
1	En-leaf-16-4	Ren3/Ren9
9	En-leaf-16-4	Sus
3	En-leaf-16-4	Ren3/Ren9
1	En-leaf-16-4	Ren3/Ren9
1	En-leaf-16-4	Ren3/Ren9
9	En-leaf-16-4	Sus
3	En-leaf-16-4	Ren3/Ren9
7	En-leaf-16-4	Ren3/Ren9
7	En-leaf-16-4	Ren3/Ren9
9	En-leaf-16-4	Sus
1	En-leaf-16-4	Ren3/Ren9
1	En-leaf-16-4	Ren3/Ren9
1	En-leaf-16-4	Ren3/Ren9
1	En-leaf-16-4	Ren3/Ren9
5	En-leaf-16-4	Sus
9	En-leaf-16-4	Sus
9	En-leaf-16-4	Sus
9	En-leaf-16-4	Ren3/Ren9
5	En-leaf-16-4	Ren3/Ren9
7	En-leaf-16-4	Sus
1	En-leaf-16-4	Ren3/Ren9
3	En-leaf-16-4	Ren3/Ren9
1	En-leaf-16-4	Ren3/Ren9
1	En-leaf-16-4	Ren3/Ren9
9	En-leaf-16-4	Ren3
3	En-leaf-16-4	Ren3/Ren9
1	En-leaf-16-4	Ren3/Ren9
7	En-leaf-16-4	Ren3/Ren9
1	En-leaf-16-4	Ren3/Ren9
1	En-leaf-16-4	Ren3/Ren9
9	En-leaf-16-4	Sus
1	En-leaf-16-4	Ren3/Ren9
1	En-leaf-16-4	Ren3/Ren9
1	En-leaf-16-4	Ren3/Ren9
1	En-leaf-16-4	Ren3/Ren9
1	En-leaf-16-4	Sus
1	En-leaf-16-4	Ren3/Ren9
7	En-leaf-16-4	Sus
3	En-leaf-16-4	Ren3/Ren9
3	En-leaf-16-4	Sus
1	En-leaf-16-4	Ren3/Ren9
1	En-leaf-16-4	Ren3/Ren9
1	En-leaf-16-4	Ren3/Ren9
1	En-leaf-16-4	Ren3/Ren9
9	En-leaf-16-4	Sus
1	En-leaf-16-4	Ren3/Ren9
9	En-leaf-16-4	Sus
1	En-leaf-16-4	Ren3/Ren9
1	En-leaf-16-4	Ren3/Ren9
3	En-leaf-16-4	Sus
3	En-leaf-16-4	Ren3/Ren9
1	En-leaf-16-4	Ren3/Ren9
7	En-leaf-16-4	Sus
1	En-leaf-16-4	Ren3/Ren9
1	En-leaf-16-4	Ren3/Ren9
9	En-leaf-16-4	Ren3/Ren9
1	En-leaf-16-4	Ren3/Ren9
1	En-leaf-16-4	Ren3/Ren9
1	En-leaf-16-4	Ren3/Ren9
9	En-leaf-16-4	Sus
5	En-leaf-16-4	Sus
1	En-leaf-16-4	Ren3/Ren9
5	En-leaf-16-4	Ren3/Ren9
5	En-leaf-16-4	Ren3/Ren9
7	En-leaf-16-4	Sus
9	En-leaf-16-4	Ren3/Ren9
7	En-leaf-16-4	Ren3/Ren9
9	En-leaf-16-4	Sus
3	En-leaf-16-4	Sus
9	En-leaf-16-4	Sus
5	En-leaf-16-4	Ren3/Ren9
1	En-leaf-16-4	Sus
1	En-leaf-16-4	Ren3/Ren9
1	En-leaf-16-4	Ren3/Ren9
1	En-leaf-16-4	Ren3/Ren9
1	En-leaf-16-4	Ren3/Ren9
1	En-leaf-16-4	Ren3/Ren9
5	En-leaf-16-4	Ren3/Ren9
9	En-leaf-16-4	Sus
9	En-leaf-16-4	Sus
3	En-leaf-16-4	Ren3/Ren9
5	En-leaf-16-4	Sus
9	En-leaf-16-4	Sus
9	En-leaf-16-4	Sus
3	En-leaf-16-4	Ren3/Ren9
1	En-leaf-16-4	Ren3/Ren9
5	En-leaf-16-4	Ren3/Ren9
1	En-leaf-16-4	Ren3/Ren9
7	En-leaf-16-4	Sus
9	En-leaf-16-4	Sus
9	En-leaf-16-4	Sus
1	En-leaf-16-4	Ren3/Ren9
1	En-leaf-16-4	Ren3/Ren9
1	En-leaf-16-4	Ren3/Ren9
1	En-leaf-16-4	Ren3/Ren9
1	En-leaf-16-4	Ren3/Ren9
1	En-leaf-16-4	Sus
5	En-leaf-16-4	Sus
9	En-leaf-16-4	Sus
5	En-leaf-16-4	Ren3/Ren9
1	En-leaf-16-4	Ren3/Ren9
3	En-leaf-16-4	Ren3/Ren9
9	En-leaf-16-4	Sus
3	En-leaf-16-4	Ren3/Ren9
3	En-leaf-16-4	Ren3/Ren9
1	En-leaf-16-4	Sus
3	En-leaf-16-4	Ren3/Ren9
9	En-leaf-16-4	Ren3/Ren9
7	En-leaf-16-4	Ren3/Ren9
1	En-leaf-16-4	Ren3/Ren9
3	En-leaf-16-4	Ren3/Ren9
3	En-leaf-16-4	Ren9
7	En-leaf-16-4	Ren3/Ren9
1	En-leaf-16-4	Ren3/Ren9
3	En-leaf-16-4	Ren3/Ren9
3	En-leaf-16-4	Ren3/Ren9
5	En-leaf-16-4	Ren3/Ren9
7	En-leaf-16-4	Ren3/Ren9
9	En-leaf-16-4	Ren3/Ren9
7	En-leaf-16-4	Ren3/Ren9
9	En-leaf-16-4	Ren3/Ren9
3	En-leaf-16-4	Ren3/Ren9
1	En-leaf-16-4	Sus
7	En-leaf-16-4	Ren3/Ren9
1	En-leaf-16-4	Sus
1	En-leaf-16-4	Ren3/Ren9
1	En-leaf-16-4	Ren3/Ren9
3	En-leaf-16-4	Ren3/Ren9
9	En-leaf-16-4	Sus
3	En-leaf-16-4	Ren3/Ren9
1	En-leaf-16-4	Ren3/Ren9
1	En-leaf-16-4	Ren3/Ren9
1	En-leaf-16-4	Ren3/Ren9

## Sheet: Sup.Table 2  
Supplemental Table 2: Primer sequences used to amplify the newly designed Indel-markers. Together with the primer sequences amplicon lengths and sequences of 'Regent' (Cham='Chambourcin' haplophase, Dia='Diana' haplophase', PN40024 12xv2 and 'Cabernet Sauvignon' v1.1 are given.
Where no amplicon could be extracted from the genomic sequence a '-' has been inserted. All positions are based on chromosome 15 of the respective genome assembly.
			Regent				PN40024 12x.v2		Cabernet Sauvignon v1.1
	primer_for_5-3	primer_rev_5-3	Cham_amp_len(bp)	Cham_amp_pos	Dia_amp_len(bp)	Dia_amp_pos	PN_amp_len(bp)	PN_amp_pos	CS1_amp1_len	CS1_amp_pos	CS2_amp1_len	CS2_amp_pos
Indel-19	ATTGTAACATTTATGATGTGTCC	TAGCCTCTCCGGGATTTAG	234	-	182	-	182	1280668	181	1618271	-	-
Indel-20	GAGACATAAGATTTTCTCTTGAGAGG	CCATCATTGCAATAAAAGCCAC	169	-	197	-	197	1764174	197	2154757	197	1694474
Indel-24	ATGTATGGACTGATGGATGA	ACCATTTCTAGCCCTTTG	692	-	772	-	772	2027998	771	2414043	-	-
Indel-29	ACATCCTCTATCACCCATTTTC	GCCCAGCTTTACGCCTTT	532	-	1060	-	1060	2120182	1060	2505689	-	-
Indel-27	AAGCAAATAAGAGCGACAGA	TTGATGGTGATGTGGGGG	230	-	297	-	297	2230779	297	2604519	279	2137868
Indel-23	ATTTATGCGCTAGGGGGG	TGGGCCAGAGAGATAATTTGTTGA	488	-	560	-	560	2432698	560	3355852	560	2320762
Indel-17	TCCTGCTGCTACTCGGTTC	GTAAGACAGAAGGCACAAAAATGC	475	-	527	-	527	2617845	166	3169936	166
indel-13	TTGAATAAGCCAGGAAGCGTT	TTGGATTTGGAAGGTTGAGGT	361	-	3160	-	3161	2933382	3160	2857512	3182	2877821

## Sheet: Sup. Table 3   
Supplemental Table 3: Data used for the fungal biomass increase plot to characterize the growth of GF.En-01 on 'Regent' and 'Chardonnay'.
Genotype	dpi	fc	loci
Chardonnay	4dpi	7.223	Susceptible
Chardonnay	4dpi	2.315	Susceptible
Chardonnay	4dpi	4.465	Susceptible
Chardonnay	4dpi	5.806	Susceptible
Chardonnay	4dpi	3.055	Susceptible
Chardonnay	4dpi	2.061	Susceptible
Chardonnay	4dpi	7.372	Susceptible
Chardonnay	4dpi	6.181	Susceptible
Chardonnay	4dpi	8.397	Susceptible
Chardonnay	4dpi	6.772	Susceptible
Chardonnay	4dpi	1.141	Susceptible
Chardonnay	4dpi	0.476	Susceptible
Chardonnay	5dpi	5.475	Susceptible
Chardonnay	5dpi	5.627	Susceptible
Chardonnay	5dpi	0.236	Susceptible
Chardonnay	5dpi	0.258	Susceptible
Chardonnay	5dpi	22.829	Susceptible
Chardonnay	5dpi	26.781	Susceptible
Chardonnay	5dpi	4.379	Susceptible
Chardonnay	5dpi	4.698	Susceptible
Chardonnay	5dpi	11.073	Susceptible
Chardonnay	5dpi	8.732	Susceptible
Chardonnay	5dpi	NA	Susceptible
Chardonnay	5dpi	NA	Susceptible
Chardonnay	15dpi	23.924	Susceptible
Chardonnay	15dpi	NA	Susceptible
Chardonnay	15dpi	68.116	Susceptible
Chardonnay	15dpi	55.52	Susceptible
Chardonnay	15dpi	NA	Susceptible
Chardonnay	15dpi	NA	Susceptible
Chardonnay	15dpi	127.087	Susceptible
Chardonnay	15dpi	84.143	Susceptible
Chardonnay	15dpi	127.752	Susceptible
Chardonnay	15dpi	140.351	Susceptible
Chardonnay	15dpi	63.211	Susceptible
Chardonnay	15dpi	52.673	Susceptible
Regent	4dpi	3.077	Ren3/Ren9
Regent	4dpi	2.192	Ren3/Ren9
Regent	4dpi	0.598	Ren3/Ren9
Regent	4dpi	0.858	Ren3/Ren9
Regent	4dpi	NA	Ren3/Ren9
Regent	4dpi	NA	Ren3/Ren9
Regent	4dpi	6.927	Ren3/Ren9
Regent	4dpi	NA	Ren3/Ren9
Regent	4dpi	0.974	Ren3/Ren9
Regent	4dpi	2.043	Ren3/Ren9
Regent	4dpi	0.529	Ren3/Ren9
Regent	4dpi	0.52	Ren3/Ren9
Regent	5dpi	12.362	Ren3/Ren9
Regent	5dpi	12.522	Ren3/Ren9
Regent	5dpi	28.543	Ren3/Ren9
Regent	5dpi	6.048	Ren3/Ren9
Regent	5dpi	NA	Ren3/Ren9
Regent	5dpi	NA	Ren3/Ren9
Regent	5dpi	1.873	Ren3/Ren9
Regent	5dpi	4.043	Ren3/Ren9
Regent	5dpi	NA	Ren3/Ren9
Regent	5dpi	6.424	Ren3/Ren9
Regent	5dpi	9.843	Ren3/Ren9
Regent	5dpi	7.751	Ren3/Ren9
Regent	15dpi	1.443	Ren3/Ren9
Regent	15dpi	NA	Ren3/Ren9
Regent	15dpi	22.128	Ren3/Ren9
Regent	15dpi	23.801	Ren3/Ren9
Regent	15dpi	4.222	Ren3/Ren9
Regent	15dpi	5.255	Ren3/Ren9
Regent	15dpi	13.274	Ren3/Ren9
Regent	15dpi	13.005	Ren3/Ren9
Regent	15dpi	NA	Ren3/Ren9
Regent	15dpi	NA	Ren3/Ren9
Regent	15dpi	24.446	Ren3/Ren9
Regent	15dpi	22.105	Ren3/Ren9

## Sheet: Sup. Table 4   
Supplemental Table 4: Data used for the spore count plot to characterize GF.En-01 on 'Regent' and 'Chardonnay'.
n	group	state	rep
16	Regent	germ tube	1
31	Regent	papilla	1
16	Regent	no papilla	1
37	Regent	not germinated	1
25	Regent	germ tube	2
24	Regent	papilla	2
16	Regent	no papilla	2
35	Regent	not germinated	2
16	Regent	germ tube	3
27	Regent	papilla	3
14	Regent	no papilla	3
43	Regent	not germinated	3
2	Chardonnay	germ tube	1
21	Chardonnay	papilla	1
77	Chardonnay	no papilla	1
0	Chardonnay	not germinated	1
3	Chardonnay	germ tube	2
49	Chardonnay	papilla	2
41	Chardonnay	no papilla	2
7	Chardonnay	not germinated	2
2	Chardonnay	germ tube	3
35	Chardonnay	papilla	3
61	Chardonnay	no papilla	3
2	Chardonnay	not germinated	3

## Sheet: Sup. Table 5
Supplemental Table 3: Data used for the correlation plots. This data is for the first experiment (GFEn-01_1). Use the supplied R script to reproduce the graph. (nec = necrosis, hy = percentage hyphal area)
						p-values
hy_4dpi_1	nec_4dpi_1	hy_6dpi_1	nec_6dpi_1				hy_4dpi_1	nec_4dpi_1	hy_6dpi_1	nec_6dpi_1
30	0	40	0			hy_4dpi_1		0.000193072	1.85131e-34	0.0126301
35	0	75	0			nec_4dpi_1	0.000193072		0.000415323	5.58306e-05
40	0	80	0			hy_6dpi_1	1.85131e-34	0.000415323		0.0186607
40	0	65	0			nec_6dpi_1	0.0126301	5.58306e-05	0.0186607
35	0	75	0
35	0	65	0
20	0	50	0
35	0	70	0
40	0	75	0
45	0	50	1
25	0	65	1
40	0	50	1
25	0	75	0
45	0	40	0
15	0	40	0
15	0	30	0
15	0	45	0
20	0	60	0
35	0	45	0
20	0	NA	NA
2	0	10	1
2	0	10	0
5	1	10	2
0	0	5	0
0	0	5	1
10	1	40	0
10	1	25	1
5	1	20	0
10	0	10	2
20	0	20	2
5	1	15	1
5	1	15	2
5	0.5	5	1
2	0	5	0
10	1	40	1
5	1	10	2
5	0	15	1
5	1	25	2
5	0	10	2
10	0	20	2
5	1	30	2
10	0	15	1
0	0	10	1
2	0	5	2
2	0	5	0
10	1	20	3
0	0	0	0
5	1	10	2
10	2	15	3
5	1	20	2
10	1	10	1
0	0	0	0
10	0	15	1
20	0.5	20	1
25	0	35	0
8	0	15	1
20	0	25	1
5	1	10	0
10	1	15	2
10	1	35	2
20	0	45	1
0	0	5	0
0	0	0	0
5	1	15	2
10	0	30	1
2	0	15	1
0	0	0	0
0	0	0	0
2	1	15	3
0	0	0	0
5	2	15	3
5	2	30	2
0	0	5	1
10	1	20	1
5	2	5	1
1	1	0	0
5	2	25	1
2	0	10	1
25	0	40	2
20	0	40	2
0	0	2	0
0	0	0	0
10	0	30	2
5	1	10	2
0	0	0	0
2	0	10	2
1	0	2	0
5	0	20	2
5	2	15	2
15	1	40	1
10	1	20	2
2	0	10	2
0	3	0	2
2	2	0	2
0	3	0	1
0	2	0	2
0	3	0	0
0	0	0	0
0	2	0	2
0	3	0	0
0	3	0	3
0	2	0	3
0	3	0	0

## Sheet: Sup. Table 6
Supplemental Table 4: Data used for the correlation plots. This data is for the second experiment (GFEn-01_2). Use the supplied R script to reproduce the graph. (nec = necrosis, hy = percentage hyphal area)
					p-values
hy_4dpi_2	nec_4dpi_2	hy_6dpi_2	nec_6dpi_2			hy_4dpi_2	nec_4dpi_2	hy_6dpi_2	nec_6dpi_2
55	0	70	0		hy_4dpi_2		0.0689955	5.82676e-26	0.0846087
30	0	65	0		nec_4dpi_2	0.0689955		0.0678123	5.31697e-06
65	0	85	0		hy_6dpi_2	5.82676e-26	0.0678123		0.134282
55	0	75	0		nec_6dpi_2	0.0846087	5.31697e-06	0.134282
45	0	70	0
45	0	65	0
50	0	75	0
30	0	50	0
15	1	25	1
10	1	10	1
10	1	15	1
5	1	2	0
10	2	25	1
0	0	0	0
1	0	0	0
10	0	10	2
2	0	10	1
10	0	15	0
2	0	0	0
5	0	10	0
5	0	10	2
15	1	15	2
5	1	15	2
2	0	2	0
10	1	15	3
25	1	25	1
5	1	10	0
35	0	65	1
NA	NA	NA	NA
NA	NA	NA	NA
NA	NA	NA	NA
NA	NA	NA	NA
2	1	10	2
0	0	0	0
25	2	30	1
30	1	45	2
5	0	5	0
0	0	0	0
10	1	15	0
10	1	25	0
15	2	35	2
20	0	45	2
20	1	25	1
2	0	5	1
0	3	1	3
0	3	0	3
0	0	0	0
0	3	0	2

## Sheet: Sup. Table 7
Supplemental Table 2: Results of inoculations of leaf discs with PM isolate GF.En-01. This table can be used with the supplied R script
to reproduce the graphs as shown in the publication. (nec = necrosis, hy = percentage hypha area)
Genotype	Group	R_loci_group	R_loci	exp	dpi	hy	nec
Cabernet_Sauvignon	Cabernet_Sauvignon	Cabernet_Sauvignon	Sus	GFEn01_1	4dpi	30	0
Cabernet_Sauvignon	Cabernet_Sauvignon	Cabernet_Sauvignon	Sus	GFEn01_1	4dpi	35	0
Cabernet_Sauvignon	Cabernet_Sauvignon	Cabernet_Sauvignon	Sus	GFEn01_1	4dpi	40	0
Cabernet_Sauvignon	Cabernet_Sauvignon	Cabernet_Sauvignon	Sus	GFEn01_1	4dpi	40	0
Cabernet_Sauvignon	Cabernet_Sauvignon	Cabernet_Sauvignon	Sus	GFEn01_1	4dpi	35	0
Cabernet_Sauvignon	Cabernet_Sauvignon	Cabernet_Sauvignon	Sus	GFEn01_1	4dpi	35	0
Cabernet_Sauvignon	Cabernet_Sauvignon	Cabernet_Sauvignon	Sus	GFEn01_1	4dpi	20	0
Cabernet_Sauvignon	Cabernet_Sauvignon	Cabernet_Sauvignon	Sus	GFEn01_1	4dpi	35	0
Chardonnay	Sus_cont	Chardonnay	Sus	GFEn01_1	4dpi	40	0
Chardonnay	Sus_cont	Chardonnay	Sus	GFEn01_1	4dpi	45	0
Chardonnay	Sus_cont	Chardonnay	Sus	GFEn01_1	4dpi	25	0
Chardonnay	Sus_cont	Chardonnay	Sus	GFEn01_1	4dpi	40	0
Chardonnay	Sus_cont	Chardonnay	Sus	GFEn01_1	4dpi	25	0
Chardonnay	Sus_cont	Chardonnay	Sus	GFEn01_1	4dpi	45	0
Chardonnay	Sus_cont	Chardonnay	Sus	GFEn01_1	4dpi	15	0
Chardonnay	Sus_cont	Chardonnay	Sus	GFEn01_1	4dpi	15	0
Chardonnay	Sus_cont	Chardonnay	Sus	GFEn01_1	4dpi	15	0
Chardonnay	Sus_cont	Chardonnay	Sus	GFEn01_1	4dpi	20	0
Chardonnay	Sus_cont	Chardonnay	Sus	GFEn01_1	4dpi	35	0
Chardonnay	Sus_cont	Chardonnay	Sus	GFEn01_1	4dpi	20	0
Diana	Diana	Diana	Sus	GFEn01_1	4dpi	NA	NA
Diana	Diana	Diana	Sus	GFEn01_1	4dpi	NA	NA
Diana	Diana	Diana	Sus	GFEn01_1	4dpi	NA	NA
Diana	Diana	Diana	Sus	GFEn01_1	4dpi	NA	NA
RegxCS_1999-038-017	RxCS	Ren3/Ren9	Ren3/Ren9	GFEn01_1	4dpi	2	0
RegxCS_1999-038-017	RxCS	Ren3/Ren9	Ren3/Ren9	GFEn01_1	4dpi	2	0
RegxCS_1999-038-017	RxCS	Ren3/Ren9	Ren3/Ren9	GFEn01_1	4dpi	5	1
RegxCS_1999-038-017	RxCS	Ren3/Ren9	Ren3/Ren9	GFEn01_1	4dpi	0	0
RegxCS_1999-038-017	RxCS	Ren3/Ren9	Ren3/Ren9	GFEn01_1	4dpi	0	0
RegxCS_1999-038-017	RxCS	Ren3/Ren9	Ren3/Ren9	GFEn01_1	4dpi	10	1
RegxCS_1999-038-017	RxCS	Ren3/Ren9	Ren3/Ren9	GFEn01_1	4dpi	10	1
RegxCS_1999-038-017	RxCS	Ren3/Ren9	Ren3/Ren9	GFEn01_1	4dpi	5	1
RegxCS_1999-074-062	RxCS	Ren3/Ren9	Ren3/Ren9	GFEn01_1	4dpi	10	0
RegxCS_1999-074-062	RxCS	Ren3/Ren9	Ren3/Ren9	GFEn01_1	4dpi	20	0
RegxCS_1999-074-062	RxCS	Ren3/Ren9	Ren3/Ren9	GFEn01_1	4dpi	5	1
RegxCS_1999-074-062	RxCS	Ren3/Ren9	Ren3/Ren9	GFEn01_1	4dpi	5	1
RegxCS_1999-074-062	RxCS	Ren3/Ren9	Ren3/Ren9	GFEn01_1	4dpi	5	0.5
RegxCS_1999-074-062	RxCS	Ren3/Ren9	Ren3/Ren9	GFEn01_1	4dpi	2	0
RegxCS_1999-074-062	RxCS	Ren3/Ren9	Ren3/Ren9	GFEn01_1	4dpi	10	1
RegxCS_1999-074-062	RxCS	Ren3/Ren9	Ren3/Ren9	GFEn01_1	4dpi	5	1
RegxCS_1999-074-068	RxCS	Ren9	Ren9	GFEn01_1	4dpi	5	0
RegxCS_1999-074-068	RxCS	Ren9	Ren9	GFEn01_1	4dpi	5	1
RegxCS_1999-074-068	RxCS	Ren9	Ren9	GFEn01_1	4dpi	5	0
RegxCS_1999-074-068	RxCS	Ren9	Ren9	GFEn01_1	4dpi	10	0
RegxCS_1999-074-068	RxCS	Ren9	Ren9	GFEn01_1	4dpi	5	1
RegxCS_1999-074-068	RxCS	Ren9	Ren9	GFEn01_1	4dpi	10	0
RegxCS_1999-074-068	RxCS	Ren9	Ren9	GFEn01_1	4dpi	0	0
RegxCS_1999-074-068	RxCS	Ren9	Ren9	GFEn01_1	4dpi	2	0
RegxCS_1999-074-117	RxCS	Ren9	Ren9	GFEn01_1	4dpi	2	0
RegxCS_1999-074-117	RxCS	Ren9	Ren9	GFEn01_1	4dpi	10	1
RegxCS_1999-074-117	RxCS	Ren9	Ren9	GFEn01_1	4dpi	0	0
RegxCS_1999-074-117	RxCS	Ren9	Ren9	GFEn01_1	4dpi	5	1
RegxCS_1999-074-117	RxCS	Ren9	Ren9	GFEn01_1	4dpi	10	2
RegxCS_1999-074-117	RxCS	Ren9	Ren9	GFEn01_1	4dpi	5	1
RegxCS_1999-074-117	RxCS	Ren9	Ren9	GFEn01_1	4dpi	10	1
RegxCS_1999-074-117	RxCS	Ren9	Ren9	GFEn01_1	4dpi	0	0
RegxCS_1999-074-122	RxCS	Ren3/Ren9	Ren3/Ren9	GFEn01_1	4dpi	10	0
RegxCS_1999-074-122	RxCS	Ren3/Ren9	Ren3/Ren9	GFEn01_1	4dpi	20	0.5
RegxCS_1999-074-122	RxCS	Ren3/Ren9	Ren3/Ren9	GFEn01_1	4dpi	25	0
RegxCS_1999-074-122	RxCS	Ren3/Ren9	Ren3/Ren9	GFEn01_1	4dpi	8	0
RegxCS_1999-074-122	RxCS	Ren3/Ren9	Ren3/Ren9	GFEn01_1	4dpi	20	0
RegxCS_1999-074-122	RxCS	Ren3/Ren9	Ren3/Ren9	GFEn01_1	4dpi	5	1
RegxCS_1999-074-122	RxCS	Ren3/Ren9	Ren3/Ren9	GFEn01_1	4dpi	10	1
RegxCS_1999-074-122	RxCS	Ren3/Ren9	Ren3/Ren9	GFEn01_1	4dpi	10	1
RegxCS_1999-074-129	RxCS	Ren9	Ren9	GFEn01_1	4dpi	20	0
RegxCS_1999-074-129	RxCS	Ren9	Ren9	GFEn01_1	4dpi	0	0
RegxCS_1999-074-129	RxCS	Ren9	Ren9	GFEn01_1	4dpi	0	0
RegxCS_1999-074-129	RxCS	Ren9	Ren9	GFEn01_1	4dpi	5	1
RegxCS_1999-074-129	RxCS	Ren9	Ren9	GFEn01_1	4dpi	10	0
RegxCS_1999-074-129	RxCS	Ren9	Ren9	GFEn01_1	4dpi	2	0
RegxCS_1999-074-129	RxCS	Ren9	Ren9	GFEn01_1	4dpi	0	0
RegxCS_1999-074-129	RxCS	Ren9	Ren9	GFEn01_1	4dpi	0	0
RegxCS_1999-074-136	RxCS	Ren3	Ren3	GFEn01_1	4dpi	2	1
RegxCS_1999-074-136	RxCS	Ren3	Ren3	GFEn01_1	4dpi	0	0
RegxCS_1999-074-136	RxCS	Ren3	Ren3	GFEn01_1	4dpi	5	2
RegxCS_1999-074-136	RxCS	Ren3	Ren3	GFEn01_1	4dpi	5	2
RegxCS_1999-074-136	RxCS	Ren3	Ren3	GFEn01_1	4dpi	0	0
RegxCS_1999-074-136	RxCS	Ren3	Ren3	GFEn01_1	4dpi	10	1
RegxCS_1999-074-136	RxCS	Ren3	Ren3	GFEn01_1	4dpi	5	2
RegxCS_1999-074-136	RxCS	Ren3	Ren3	GFEn01_1	4dpi	1	1
RegxCS_1999-074-204	RxCS	Ren3	Ren3	GFEn01_1	4dpi	5	2
RegxCS_1999-074-204	RxCS	Ren3	Ren3	GFEn01_1	4dpi	2	0
RegxCS_1999-074-204	RxCS	Ren3	Ren3	GFEn01_1	4dpi	25	0
RegxCS_1999-074-204	RxCS	Ren3	Ren3	GFEn01_1	4dpi	20	0
RegxCS_1999-074-204	RxCS	Ren3	Ren3	GFEn01_1	4dpi	0	0
RegxCS_1999-074-204	RxCS	Ren3	Ren3	GFEn01_1	4dpi	0	0
RegxCS_1999-074-204	RxCS	Ren3	Ren3	GFEn01_1	4dpi	10	0
RegxCS_1999-074-204	RxCS	Ren3	Ren3	GFEn01_1	4dpi	5	1
RegxCS_1999-074-239	RxCS	Ren3/Ren9	Ren3/Ren9	GFEn01_1	4dpi	0	0
RegxCS_1999-074-239	RxCS	Ren3/Ren9	Ren3/Ren9	GFEn01_1	4dpi	2	0
RegxCS_1999-074-239	RxCS	Ren3/Ren9	Ren3/Ren9	GFEn01_1	4dpi	1	0
RegxCS_1999-074-239	RxCS	Ren3/Ren9	Ren3/Ren9	GFEn01_1	4dpi	5	0
RegxCS_1999-074-239	RxCS	Ren3/Ren9	Ren3/Ren9	GFEn01_1	4dpi	5	2
RegxCS_1999-074-239	RxCS	Ren3/Ren9	Ren3/Ren9	GFEn01_1	4dpi	15	1
RegxCS_1999-074-239	RxCS	Ren3/Ren9	Ren3/Ren9	GFEn01_1	4dpi	10	1
RegxCS_1999-074-239	RxCS	Ren3/Ren9	Ren3/Ren9	GFEn01_1	4dpi	2	0
VRH3082-1-42	Res_cont	VRH3082-1-42	Run1	GFEn01_1	4dpi	0	3
VRH3082-1-42	Res_cont	VRH3082-1-42	Run1	GFEn01_1	4dpi	2	2
VRH3082-1-42	Res_cont	VRH3082-1-42	Run1	GFEn01_1	4dpi	0	3
VRH3082-1-42	Res_cont	VRH3082-1-42	Run1	GFEn01_1	4dpi	0	2
VRH3082-1-42	Res_cont	VRH3082-1-42	Run1	GFEn01_1	4dpi	0	3
VRH3082-1-42	Res_cont	VRH3082-1-42	Run1	GFEn01_1	4dpi	0	0
VRH3082-1-42	Res_cont	VRH3082-1-42	Run1	GFEn01_1	4dpi	0	2
VRH3082-1-42	Res_cont	VRH3082-1-42	Run1	GFEn01_1	4dpi	0	3
VRH3082-1-42	Res_cont	VRH3082-1-42	Run1	GFEn01_1	4dpi	0	3
VRH3082-1-42	Res_cont	VRH3082-1-42	Run1	GFEn01_1	4dpi	0	2
VRH3082-1-42	Res_cont	VRH3082-1-42	Run1	GFEn01_1	4dpi	0	3
Cabernet_Sauvignon	Cabernet_Sauvignon	Cabernet_Sauvignon	Sus	GFEn01_1	6dpi	40	0
Cabernet_Sauvignon	Cabernet_Sauvignon	Cabernet_Sauvignon	Sus	GFEn01_1	6dpi	75	0
Cabernet_Sauvignon	Cabernet_Sauvignon	Cabernet_Sauvignon	Sus	GFEn01_1	6dpi	80	0
Cabernet_Sauvignon	Cabernet_Sauvignon	Cabernet_Sauvignon	Sus	GFEn01_1	6dpi	65	0
Cabernet_Sauvignon	Cabernet_Sauvignon	Cabernet_Sauvignon	Sus	GFEn01_1	6dpi	75	0
Cabernet_Sauvignon	Cabernet_Sauvignon	Cabernet_Sauvignon	Sus	GFEn01_1	6dpi	65	0
Cabernet_Sauvignon	Cabernet_Sauvignon	Cabernet_Sauvignon	Sus	GFEn01_1	6dpi	50	0
Cabernet_Sauvignon	Cabernet_Sauvignon	Cabernet_Sauvignon	Sus	GFEn01_1	6dpi	70	0
Chardonnay	Sus_cont	Chardonnay	Sus	GFEn01_1	6dpi	75	0
Chardonnay	Sus_cont	Chardonnay	Sus	GFEn01_1	6dpi	50	1
Chardonnay	Sus_cont	Chardonnay	Sus	GFEn01_1	6dpi	65	1
Chardonnay	Sus_cont	Chardonnay	Sus	GFEn01_1	6dpi	50	1
Chardonnay	Sus_cont	Chardonnay	Sus	GFEn01_1	6dpi	75	0
Chardonnay	Sus_cont	Chardonnay	Sus	GFEn01_1	6dpi	40	0
Chardonnay	Sus_cont	Chardonnay	Sus	GFEn01_1	6dpi	40	0
Chardonnay	Sus_cont	Chardonnay	Sus	GFEn01_1	6dpi	30	0
Chardonnay	Sus_cont	Chardonnay	Sus	GFEn01_1	6dpi	45	0
Chardonnay	Sus_cont	Chardonnay	Sus	GFEn01_1	6dpi	60	0
Chardonnay	Sus_cont	Chardonnay	Sus	GFEn01_1	6dpi	45	0
Diana	Diana	Diana	Sus	GFEn01_1	6dpi	NA	NA
Diana	Diana	Diana	Sus	GFEn01_1	6dpi	NA	NA
Diana	Diana	Diana	Sus	GFEn01_1	6dpi	NA	NA
RegxCS_1999-038-017	RxCS	Ren3/Ren9	Ren3/Ren9	GFEn01_1	6dpi	10	1
RegxCS_1999-038-017	RxCS	Ren3/Ren9	Ren3/Ren9	GFEn01_1	6dpi	10	0
RegxCS_1999-038-017	RxCS	Ren3/Ren9	Ren3/Ren9	GFEn01_1	6dpi	10	2
RegxCS_1999-038-017	RxCS	Ren3/Ren9	Ren3/Ren9	GFEn01_1	6dpi	5	0
RegxCS_1999-038-017	RxCS	Ren3/Ren9	Ren3/Ren9	GFEn01_1	6dpi	5	1
RegxCS_1999-038-017	RxCS	Ren3/Ren9	Ren3/Ren9	GFEn01_1	6dpi	40	0
RegxCS_1999-038-017	RxCS	Ren3/Ren9	Ren3/Ren9	GFEn01_1	6dpi	25	1
RegxCS_1999-038-017	RxCS	Ren3/Ren9	Ren3/Ren9	GFEn01_1	6dpi	20	0
RegxCS_1999-074-062	RxCS	Ren3/Ren9	Ren3/Ren9	GFEn01_1	6dpi	10	2
RegxCS_1999-074-062	RxCS	Ren3/Ren9	Ren3/Ren9	GFEn01_1	6dpi	20	2
RegxCS_1999-074-062	RxCS	Ren3/Ren9	Ren3/Ren9	GFEn01_1	6dpi	15	1
RegxCS_1999-074-062	RxCS	Ren3/Ren9	Ren3/Ren9	GFEn01_1	6dpi	15	2
RegxCS_1999-074-062	RxCS	Ren3/Ren9	Ren3/Ren9	GFEn01_1	6dpi	5	1
RegxCS_1999-074-062	RxCS	Ren3/Ren9	Ren3/Ren9	GFEn01_1	6dpi	5	0
RegxCS_1999-074-062	RxCS	Ren3/Ren9	Ren3/Ren9	GFEn01_1	6dpi	40	1
RegxCS_1999-074-062	RxCS	Ren3/Ren9	Ren3/Ren9	GFEn01_1	6dpi	10	2
RegxCS_1999-074-068	RxCS	Ren9	Ren9	GFEn01_1	6dpi	15	1
RegxCS_1999-074-068	RxCS	Ren9	Ren9	GFEn01_1	6dpi	25	2
RegxCS_1999-074-068	RxCS	Ren9	Ren9	GFEn01_1	6dpi	10	2
RegxCS_1999-074-068	RxCS	Ren9	Ren9	GFEn01_1	6dpi	20	2
RegxCS_1999-074-068	RxCS	Ren9	Ren9	GFEn01_1	6dpi	30	2
RegxCS_1999-074-068	RxCS	Ren9	Ren9	GFEn01_1	6dpi	15	1
RegxCS_1999-074-068	RxCS	Ren9	Ren9	GFEn01_1	6dpi	10	1
RegxCS_1999-074-068	RxCS	Ren9	Ren9	GFEn01_1	6dpi	5	2
RegxCS_1999-074-117	RxCS	Ren9	Ren9	GFEn01_1	6dpi	5	0
RegxCS_1999-074-117	RxCS	Ren9	Ren9	GFEn01_1	6dpi	20	3
RegxCS_1999-074-117	RxCS	Ren9	Ren9	GFEn01_1	6dpi	0	0
RegxCS_1999-074-117	RxCS	Ren9	Ren9	GFEn01_1	6dpi	10	2
RegxCS_1999-074-117	RxCS	Ren9	Ren9	GFEn01_1	6dpi	15	3
RegxCS_1999-074-117	RxCS	Ren9	Ren9	GFEn01_1	6dpi	20	2
RegxCS_1999-074-117	RxCS	Ren9	Ren9	GFEn01_1	6dpi	10	1
RegxCS_1999-074-117	RxCS	Ren9	Ren9	GFEn01_1	6dpi	0	0
RegxCS_1999-074-122	RxCS	Ren3/Ren9	Ren3/Ren9	GFEn01_1	6dpi	15	1
RegxCS_1999-074-122	RxCS	Ren3/Ren9	Ren3/Ren9	GFEn01_1	6dpi	20	1
RegxCS_1999-074-122	RxCS	Ren3/Ren9	Ren3/Ren9	GFEn01_1	6dpi	35	0
RegxCS_1999-074-122	RxCS	Ren3/Ren9	Ren3/Ren9	GFEn01_1	6dpi	15	1
RegxCS_1999-074-122	RxCS	Ren3/Ren9	Ren3/Ren9	GFEn01_1	6dpi	25	1
RegxCS_1999-074-122	RxCS	Ren3/Ren9	Ren3/Ren9	GFEn01_1	6dpi	10	0
RegxCS_1999-074-122	RxCS	Ren3/Ren9	Ren3/Ren9	GFEn01_1	6dpi	15	2
RegxCS_1999-074-122	RxCS	Ren3/Ren9	Ren3/Ren9	GFEn01_1	6dpi	35	2
RegxCS_1999-074-129	RxCS	Ren9	Ren9	GFEn01_1	6dpi	45	1
RegxCS_1999-074-129	RxCS	Ren9	Ren9	GFEn01_1	6dpi	5	0
RegxCS_1999-074-129	RxCS	Ren9	Ren9	GFEn01_1	6dpi	0	0
RegxCS_1999-074-129	RxCS	Ren9	Ren9	GFEn01_1	6dpi	15	2
RegxCS_1999-074-129	RxCS	Ren9	Ren9	GFEn01_1	6dpi	30	1
RegxCS_1999-074-129	RxCS	Ren9	Ren9	GFEn01_1	6dpi	15	1
RegxCS_1999-074-129	RxCS	Ren9	Ren9	GFEn01_1	6dpi	0	0
RegxCS_1999-074-129	RxCS	Ren9	Ren9	GFEn01_1	6dpi	0	0
RegxCS_1999-074-136	RxCS	Ren3	Ren3	GFEn01_1	6dpi	15	3
RegxCS_1999-074-136	RxCS	Ren3	Ren3	GFEn01_1	6dpi	0	0
RegxCS_1999-074-136	RxCS	Ren3	Ren3	GFEn01_1	6dpi	15	3
RegxCS_1999-074-136	RxCS	Ren3	Ren3	GFEn01_1	6dpi	30	2
RegxCS_1999-074-136	RxCS	Ren3	Ren3	GFEn01_1	6dpi	5	1
RegxCS_1999-074-136	RxCS	Ren3	Ren3	GFEn01_1	6dpi	20	1
RegxCS_1999-074-136	RxCS	Ren3	Ren3	GFEn01_1	6dpi	5	1
RegxCS_1999-074-136	RxCS	Ren3	Ren3	GFEn01_1	6dpi	0	0
RegxCS_1999-074-204	RxCS	Ren3	Ren3	GFEn01_1	6dpi	25	1
RegxCS_1999-074-204	RxCS	Ren3	Ren3	GFEn01_1	6dpi	10	1
RegxCS_1999-074-204	RxCS	Ren3	Ren3	GFEn01_1	6dpi	40	2
RegxCS_1999-074-204	RxCS	Ren3	Ren3	GFEn01_1	6dpi	40	2
RegxCS_1999-074-204	RxCS	Ren3	Ren3	GFEn01_1	6dpi	2	0
RegxCS_1999-074-204	RxCS	Ren3	Ren3	GFEn01_1	6dpi	0	0
RegxCS_1999-074-204	RxCS	Ren3	Ren3	GFEn01_1	6dpi	30	2
RegxCS_1999-074-204	RxCS	Ren3	Ren3	GFEn01_1	6dpi	10	2
RegxCS_1999-074-239	RxCS	Ren3/Ren9	Ren3/Ren9	GFEn01_1	6dpi	0	0
RegxCS_1999-074-239	RxCS	Ren3/Ren9	Ren3/Ren9	GFEn01_1	6dpi	10	2
RegxCS_1999-074-239	RxCS	Ren3/Ren9	Ren3/Ren9	GFEn01_1	6dpi	2	0
RegxCS_1999-074-239	RxCS	Ren3/Ren9	Ren3/Ren9	GFEn01_1	6dpi	20	2
RegxCS_1999-074-239	RxCS	Ren3/Ren9	Ren3/Ren9	GFEn01_1	6dpi	15	2
RegxCS_1999-074-239	RxCS	Ren3/Ren9	Ren3/Ren9	GFEn01_1	6dpi	40	1
RegxCS_1999-074-239	RxCS	Ren3/Ren9	Ren3/Ren9	GFEn01_1	6dpi	20	2
RegxCS_1999-074-239	RxCS	Ren3/Ren9	Ren3/Ren9	GFEn01_1	6dpi	10	2
VRH3082-1-42	Res_cont	VRH3082-1-42	Run1	GFEn01_1	6dpi	0	2
VRH3082-1-42	Res_cont	VRH3082-1-42	Run1	GFEn01_1	6dpi	0	2
VRH3082-1-42	Res_cont	VRH3082-1-42	Run1	GFEn01_1	6dpi	0	1
VRH3082-1-42	Res_cont	VRH3082-1-42	Run1	GFEn01_1	6dpi	0	2
VRH3082-1-42	Res_cont	VRH3082-1-42	Run1	GFEn01_1	6dpi	0	0
VRH3082-1-42	Res_cont	VRH3082-1-42	Run1	GFEn01_1	6dpi	0	0
VRH3082-1-42	Res_cont	VRH3082-1-42	Run1	GFEn01_1	6dpi	0	2
VRH3082-1-42	Res_cont	VRH3082-1-42	Run1	GFEn01_1	6dpi	0	0
VRH3082-1-42	Res_cont	VRH3082-1-42	Run1	GFEn01_1	6dpi	0	3
VRH3082-1-42	Res_cont	VRH3082-1-42	Run1	GFEn01_1	6dpi	0	3
VRH3082-1-42	Res_cont	VRH3082-1-42	Run1	GFEn01_1	6dpi	0	0
Cabernet_Sauvignon	Cabernet_Sauvignon	Cabernet_Sauvignon	Sus	GFEn01_2	4dpi	55	0
Cabernet_Sauvignon	Cabernet_Sauvignon	Cabernet_Sauvignon	Sus	GFEn01_2	4dpi	30	0
Cabernet_Sauvignon	Cabernet_Sauvignon	Cabernet_Sauvignon	Sus	GFEn01_2	4dpi	65	0
Cabernet_Sauvignon	Cabernet_Sauvignon	Cabernet_Sauvignon	Sus	GFEn01_2	4dpi	55	0
Chardonnay	Sus_cont	Chardonnay	Sus	GFEn01_2	4dpi	NA	NA
Chardonnay	Sus_cont	Chardonnay	Sus	GFEn01_2	4dpi	NA	NA
Diana	Diana	Diana	Sus	GFEn01_2	4dpi	45	0
Diana	Diana	Diana	Sus	GFEn01_2	4dpi	45	0
Diana	Diana	Diana	Sus	GFEn01_2	4dpi	50	0
Diana	Diana	Diana	Sus	GFEn01_2	4dpi	30	0
RegxCS_1999-038-017	RxCS	Ren3/Ren9	Ren3/Ren9	GFEn01_2	4dpi	15	1
RegxCS_1999-038-017	RxCS	Ren3/Ren9	Ren3/Ren9	GFEn01_2	4dpi	10	1
RegxCS_1999-038-017	RxCS	Ren3/Ren9	Ren3/Ren9	GFEn01_2	4dpi	10	1
RegxCS_1999-038-017	RxCS	Ren3/Ren9	Ren3/Ren9	GFEn01_2	4dpi	5	1
RegxCS_1999-074-062	RxCS	Ren3/Ren9	Ren3/Ren9	GFEn01_2	4dpi	10	2
RegxCS_1999-074-062	RxCS	Ren3/Ren9	Ren3/Ren9	GFEn01_2	4dpi	0	0
RegxCS_1999-074-062	RxCS	Ren3/Ren9	Ren3/Ren9	GFEn01_2	4dpi	1	0
RegxCS_1999-074-062	RxCS	Ren3/Ren9	Ren3/Ren9	GFEn01_2	4dpi	10	0
RegxCS_1999-074-068	RxCS	Ren9	Ren9	GFEn01_2	4dpi	2	0
RegxCS_1999-074-068	RxCS	Ren9	Ren9	GFEn01_2	4dpi	10	0
RegxCS_1999-074-068	RxCS	Ren9	Ren9	GFEn01_2	4dpi	2	0
RegxCS_1999-074-068	RxCS	Ren9	Ren9	GFEn01_2	4dpi	5	0
RegxCS_1999-074-117	RxCS	Ren9	Ren9	GFEn01_2	4dpi	5	0
RegxCS_1999-074-117	RxCS	Ren9	Ren9	GFEn01_2	4dpi	15	1
RegxCS_1999-074-117	RxCS	Ren9	Ren9	GFEn01_2	4dpi	5	1
RegxCS_1999-074-117	RxCS	Ren9	Ren9	GFEn01_2	4dpi	2	0
RegxCS_1999-074-122	RxCS	Ren3/Ren9	Ren3/Ren9	GFEn01_2	4dpi	10	1
RegxCS_1999-074-122	RxCS	Ren3/Ren9	Ren3/Ren9	GFEn01_2	4dpi	25	1
RegxCS_1999-074-122	RxCS	Ren3/Ren9	Ren3/Ren9	GFEn01_2	4dpi	5	1
RegxCS_1999-074-122	RxCS	Ren3/Ren9	Ren3/Ren9	GFEn01_2	4dpi	35	0
RegxCS_1999-074-129	RxCS	Ren9	Ren9	GFEn01_2	4dpi	NA	NA
RegxCS_1999-074-129	RxCS	Ren9	Ren9	GFEn01_2	4dpi	NA	NA
RegxCS_1999-074-129	RxCS	Ren9	Ren9	GFEn01_2	4dpi	NA	NA
RegxCS_1999-074-129	RxCS	Ren9	Ren9	GFEn01_2	4dpi	NA	NA
RegxCS_1999-074-136	RxCS	Ren3	Ren3	GFEn01_2	4dpi	2	1
RegxCS_1999-074-136	RxCS	Ren3	Ren3	GFEn01_2	4dpi	0	0
RegxCS_1999-074-136	RxCS	Ren3	Ren3	GFEn01_2	4dpi	25	2
RegxCS_1999-074-136	RxCS	Ren3	Ren3	GFEn01_2	4dpi	30	1
RegxCS_1999-074-204	RxCS	Ren3	Ren3	GFEn01_2	4dpi	5	0
RegxCS_1999-074-204	RxCS	Ren3	Ren3	GFEn01_2	4dpi	0	0
RegxCS_1999-074-204	RxCS	Ren3	Ren3	GFEn01_2	4dpi	10	1
RegxCS_1999-074-204	RxCS	Ren3	Ren3	GFEn01_2	4dpi	10	1
RegxCS_1999-074-239	RxCS	Ren3/Ren9	Ren3/Ren9	GFEn01_2	4dpi	15	2
RegxCS_1999-074-239	RxCS	Ren3/Ren9	Ren3/Ren9	GFEn01_2	4dpi	20	0
RegxCS_1999-074-239	RxCS	Ren3/Ren9	Ren3/Ren9	GFEn01_2	4dpi	20	1
RegxCS_1999-074-239	RxCS	Ren3/Ren9	Ren3/Ren9	GFEn01_2	4dpi	2	0
VRH3082-1-42	Res_cont	VRH3082-1-42	Run1	GFEn01_2	4dpi	0	3
VRH3082-1-42	Res_cont	VRH3082-1-42	Run1	GFEn01_2	4dpi	0	3
VRH3082-1-42	Res_cont	VRH3082-1-42	Run1	GFEn01_2	4dpi	0	0
VRH3082-1-42	Res_cont	VRH3082-1-42	Run1	GFEn01_2	4dpi	0	3
Cabernet_Sauvignon	Cabernet_Sauvignon	Cabernet_Sauvignon	Sus	GFEn01_2	6dpi	70	0
Cabernet_Sauvignon	Cabernet_Sauvignon	Cabernet_Sauvignon	Sus	GFEn01_2	6dpi	65	0
Cabernet_Sauvignon	Cabernet_Sauvignon	Cabernet_Sauvignon	Sus	GFEn01_2	6dpi	85	0
Cabernet_Sauvignon	Cabernet_Sauvignon	Cabernet_Sauvignon	Sus	GFEn01_2	6dpi	75	0
Chardonnay	Sus_cont	Chardonnay	Sus	GFEn01_2	6dpi	NA	NA
Chardonnay	Sus_cont	Chardonnay	Sus	GFEn01_2	6dpi	NA	NA
Chardonnay	Sus_cont	Chardonnay	Sus	GFEn01_2	6dpi	NA	NA
Chardonnay	Sus_cont	Chardonnay	Sus	GFEn01_2	6dpi	NA	NA
Diana	Diana	Diana	Sus	GFEn01_2	6dpi	70	0
Diana	Diana	Diana	Sus	GFEn01_2	6dpi	65	0
Diana	Diana	Diana	Sus	GFEn01_2	6dpi	75	0
Diana	Diana	Diana	Sus	GFEn01_2	6dpi	50	0
RegxCS_1999-038-017	RxCS	Ren3/Ren9	Ren3/Ren9	GFEn01_2	6dpi	25	1
RegxCS_1999-038-017	RxCS	Ren3/Ren9	Ren3/Ren9	GFEn01_2	6dpi	10	1
RegxCS_1999-038-017	RxCS	Ren3/Ren9	Ren3/Ren9	GFEn01_2	6dpi	15	1
RegxCS_1999-038-017	RxCS	Ren3/Ren9	Ren3/Ren9	GFEn01_2	6dpi	2	0
RegxCS_1999-074-062	RxCS	Ren3/Ren9	Ren3/Ren9	GFEn01_2	6dpi	25	1
RegxCS_1999-074-062	RxCS	Ren3/Ren9	Ren3/Ren9	GFEn01_2	6dpi	0	0
RegxCS_1999-074-062	RxCS	Ren3/Ren9	Ren3/Ren9	GFEn01_2	6dpi	0	0
RegxCS_1999-074-062	RxCS	Ren3/Ren9	Ren3/Ren9	GFEn01_2	6dpi	10	2
RegxCS_1999-074-068	RxCS	Ren9	Ren9	GFEn01_2	6dpi	10	1
RegxCS_1999-074-068	RxCS	Ren9	Ren9	GFEn01_2	6dpi	15	0
RegxCS_1999-074-068	RxCS	Ren9	Ren9	GFEn01_2	6dpi	0	0
RegxCS_1999-074-068	RxCS	Ren9	Ren9	GFEn01_2	6dpi	10	0
RegxCS_1999-074-117	RxCS	Ren9	Ren9	GFEn01_2	6dpi	10	2
RegxCS_1999-074-117	RxCS	Ren9	Ren9	GFEn01_2	6dpi	15	2
RegxCS_1999-074-117	RxCS	Ren9	Ren9	GFEn01_2	6dpi	15	2
RegxCS_1999-074-117	RxCS	Ren9	Ren9	GFEn01_2	6dpi	2	0
RegxCS_1999-074-122	RxCS	Ren3/Ren9	Ren3/Ren9	GFEn01_2	6dpi	15	3
RegxCS_1999-074-122	RxCS	Ren3/Ren9	Ren3/Ren9	GFEn01_2	6dpi	25	1
RegxCS_1999-074-122	RxCS	Ren3/Ren9	Ren3/Ren9	GFEn01_2	6dpi	10	0
RegxCS_1999-074-122	RxCS	Ren3/Ren9	Ren3/Ren9	GFEn01_2	6dpi	65	1
RegxCS_1999-074-129	RxCS	Ren9	Ren9	GFEn01_2	6dpi	NA	NA
RegxCS_1999-074-129	RxCS	Ren9	Ren9	GFEn01_2	6dpi	NA	NA
RegxCS_1999-074-129	RxCS	Ren9	Ren9	GFEn01_2	6dpi	NA	NA
RegxCS_1999-074-129	RxCS	Ren9	Ren9	GFEn01_2	6dpi	NA	NA
RegxCS_1999-074-136	RxCS	Ren3	Ren3	GFEn01_2	6dpi	10	2
RegxCS_1999-074-136	RxCS	Ren3	Ren3	GFEn01_2	6dpi	0	0
RegxCS_1999-074-136	RxCS	Ren3	Ren3	GFEn01_2	6dpi	30	1
RegxCS_1999-074-136	RxCS	Ren3	Ren3	GFEn01_2	6dpi	45	2
RegxCS_1999-074-204	RxCS	Ren3	Ren3	GFEn01_2	6dpi	5	0
RegxCS_1999-074-204	RxCS	Ren3	Ren3	GFEn01_2	6dpi	0	0
RegxCS_1999-074-204	RxCS	Ren3	Ren3	GFEn01_2	6dpi	15	0
RegxCS_1999-074-204	RxCS	Ren3	Ren3	GFEn01_2	6dpi	25	0
RegxCS_1999-074-239	RxCS	Ren3/Ren9	Ren3/Ren9	GFEn01_2	6dpi	35	2
RegxCS_1999-074-239	RxCS	Ren3/Ren9	Ren3/Ren9	GFEn01_2	6dpi	45	2
RegxCS_1999-074-239	RxCS	Ren3/Ren9	Ren3/Ren9	GFEn01_2	6dpi	25	1
RegxCS_1999-074-239	RxCS	Ren3/Ren9	Ren3/Ren9	GFEn01_2	6dpi	5	1
VRH3082-1-42	Res_cont	VRH3082-1-42	Run1	GFEn01_2	6dpi	1	3
VRH3082-1-42	Res_cont	VRH3082-1-42	Run1	GFEn01_2	6dpi	0	3
VRH3082-1-42	Res_cont	VRH3082-1-42	Run1	GFEn01_2	6dpi	0	0
VRH3082-1-42	Res_cont	VRH3082-1-42	Run1	GFEn01_2	6dpi	0	2
